# Supplementary material for: Multilevel regression modeling for aneuploidy classification and physical separation of maternal cell contamination facilitates the QF-PCR based analysis of common fetal aneuploidies
Source: PLoS One. 2019 Aug 20;14(8):e0221227. doi: 10.1371/journal.pone.0221227 (PMC6701765; doi:10.1371/journal.pone.0221227)
Supplement: S1 Table — Oligonucleotide sequences, fluorescent dye labeling of forward primers, GC percentage, primer melting temperatures (Tm), size ranges of the alleles, heterozygosityand the genomic positions of the amplified regions are shown. Heterozygosity of the DXS6803 and HPRT markers was calculated only from female samples. (XLS) [file pone.0221227.s001.xls]

## Sheet: S1 Table
Name	STR or fixed size (fs)	Sequence 5 `-> 3`	GC %	Tm 0C	Observed allele size ranges for STRs (min - max) in base pairs	Heterozygosity	Genomic position of the amplified fragments (UCSC, Hg19)
AMEL-X/Y-F	fs	6-FAM-CCC TGG GCT CTG TAA AGA ATA GTG	50	61.3	/	/	chrX:11314994+11315099
AMEL-X/Y-R		ATC AGA GCT TAA ACT GGG AAG CTG	45.8	61.5			chrY:6737888-6737999
DXS6803-F	STR	VIC-GAA ATG TGC TTT GAC AGG AA	40	55	101-129	0.749	chrX:86431164-86431282
DXS6803-R		CAA AAA GGG ACA TAT GCT ACT T	36.4	55
DXYS218-F	STR	PET-AAT CTG GGC CTG AAG CAT TT	45	58.4	261-293	0.681	chrX:940139-940418
DXYS218-R		AAG AGC GAA ACT CCG TCT CA	50	59.6			chrY:890139-890418
TAF9B-F	fs	6-FAM-TTT GAC AGG TAG TTT TGG GTC A	40.9	58.4	/	/	chr3:25797969+25798116
TAF9B-R1		TGG TTT TGC CTA GGT CCA GT	50	59.5			chrX:77386139-77386290
XHPRT-F	STR	6-FAM-ATG CCA CAG ATA ATA CAC ATC CCC	45.8	61.1	263-295	0.757	chrX:133615405-133615691
XHPRT-R		CTC TCC AGA ATA GTT AGA TGT AGG	41.7	55.9
D13S258-F	STR	NED-ACC TGC CAA ATT TTA CCA GG	45	56.8	224-284	0.841	chr13:73116854+73117124
D13S258-R		GAC AGA GAG AGG GAA TAA ACC	47.62	55.7
D13S305-F	STR	PET-AAC TAA TGC AAG GAA ATT TGT GG	34.8	56.8	452-500	0.79	chr13:37025847+37026297
D13S305-R		TGA GGA CCT GTC GTT ACG AAT	47.6	59.4
D13S1817-F	STR	6-FAM-ACC GGA CCT CAG ATC TGA AT	50	58.4	222-254	0.837	chr13:58779331+58779572
D13S1817-R		TGC CTG AGT AAA GGA AGT GG	50	57.7
D18S386-F	STR	NED-TCA GGA GAA TCA CTT GGA AC	45	55.3	327-391	0.931	chr18:65794580+65794944
D18S386-R		TCC ATG AAG TAG CTA AGC AG	45	55.2
D18S390-F	STR	VIC-GCC CAG GAT GAG GAG GTA AT	55	59.2	370-414	0.681	chr18:69376600-69377002
D18S390-R		TCC TGG TCT GAG GTG TCA TT	50	58.6
D18S391-F	STR	VIC-TGG ACT TAC CAC AGG CAA TG	50	58.4	140-168	0.685	chr18:5781222-5781377
D18S391-R		TTC ACT ATT CCC ATC TGA GTC AC	43.5	58.2
D18S535-F	STR	NED-AGA CAG AAA TAT AGA TGA GAA TGC A	32	56.5	122-162	0.775	chr18:38148789-38148934
D18S535-R		TCA TGT GAC AAA AGC CAC AC	45	57.4
D21S1411-F	STR	VIC-ATG ATG AAT GCA TAG ATG GAT G	36.4	54.8	258-324	0.881	chr21:44160670+44160967
D21S1411-R		AAT GTG TGT CCT TCC AGG C	52.6	58.2
D21S1414-F	STR	6-FAM-AAA TTA GTG TCT GGC ACC CAG TA	43.5	60.3	326-370	0.847	chr21:20554269-20554614
D21S1414-R		CAA TTC CCC AAG TGA ATT GCC TTC	45.8	61.45
D21S1435-F	STR	PET-CCC TCT CAA TTG TTT GTC TAC C	45.45	57.3	160-194	0.781	chr21:27848874+27849046
D21S1435-R		GCA AGA GAT TTC AGT GCC AT	45	57
D21S1446-F	STR	PET-ATG TAC GAT ACG TAA TAC TTG ACA A	32	56.9	201-231	0.783	chr21:48037585+48037805
D21S1446-R		GTC CCA AAG GAC CTG CTC	61.1	57.9
SRY-F	fs	6-FAM-CGG AGA AGC TCT TCC TTC CT	55	59.4	/	/	chrY:2655096-2655560
SRY-R		TAA GTG GCC TAG CTG GTG CT	55	61.5
MYPT2/Y-F	fs	6-FAM-CTC ACT ACA TGA CAT TCA GG	45	53.7	/	/	chrY:25537881-25538060
							chrY:28424854+28425033
MYPT2/Y-R		GTT TCT TCC CAG TAT CTA GTA CAG TGC	44.5	61.7			chr1:202464989-202465163
DYS448-F	STR	PET-CAA GGA TCC AAA TAA AGA ACA GAG A	36	57.7	347-492	/	chrY:24364973+24365327
DYS448-R		GGT TAT TTC TTG ATT CCC TGT G	41	55.7
CDY1/2-F	fs	PET-TAT TGA GAC CCT TGC ACC TG	50	57.8	/	/	chrY:19991216-19991359
CDY1/2-R		GTT TCT TGG AGT TTC CCT TCT GTC ACC	48.1	64.5			chrY:26193282-26193422
S1 Table. Primers used in the QF-PCR reaction. Oligonucleotide sequences, fluorescent dye labelings of forward primers, GC percentage, primer melting temperatures (Tm), size ranges of the alleles, heterozygosity and the genomic positions of the amplified regions are shown. Heterozygosity of the DXS6803 and HPRT markers was calculated only from female samples.
