# Supplementary material for: Multilevel regression modeling for aneuploidy classification and physical separation of maternal cell contamination facilitates the QF-PCR based analysis of common fetal aneuploidies
Source: PLoS One. 2019 Aug 20;14(8):e0221227. doi: 10.1371/journal.pone.0221227 (PMC6701765; doi:10.1371/journal.pone.0221227)
Supplement: S2 Table — Oligonucleotide sequences, fluorescent dye labeling of forward primers, GC percentage, primer melting temperatures (Tm) and the genomic positions of the amplified regions are shown. Primers for chromosomes 13, 18 and 21 were combined as per chromosome multiplex PCR reaction. In each of the mixes for chr 13, 18 and 21 we have included primer pair already present in the main QF-PCR mix which allows confirmation of the identity of the sample. Primers for sex chromosomes were used as a single PCR reactions. (XLS) [file pone.0221227.s002.xls]

## Sheet: S2 Table
PCR Mix	Name	Sequence 5 `-> 3`	GC %	Tm 0C	Genomic position of the amplified fragments (UCSC, Hg19)
Chr 13	D13S742-F	VIC-ATA ACT GGG CTA GGA ATG GAA ATA	38	60	chr13:25282894+25283167
	D13S742-R	GAC TTC CCA ATT CAG GAG GAC T	50	62.1
	D13S628-F	6-FAM-TAA CAT TCA TTG TCC CTT ACA GAT	33	58.3	chr13:85686241+85686692
	D13S628-R	GCA AGG CTA TCT AAC GAT AAT TCA	38	60.3
	D13S634-F	VIC-TCC AGA TAG GCA GAT TCA AT	40	54.3	chr13:68644453+68644930
	D13S634-R	CCT TCT TCT TCC CAT TGA TA	40	54.3
	D13S631-F	VIC-GGC AAC AAG AGC AAA ACT CT	56.84	45	chr13:95942326-95942522
	D13S631-R	TAG CCC TCA CCA TGA TTG G	56.47	52.63
	D13S258-F	Same as in main QF-PCR mix			chr13:73116854+73117124
	D13S258-R
Chr 18	D18S51-F	NED-GAG CCA TGT TCA TGC CAC TG	55	60.5	chr18:60948844+60949149
	D18S51-R	CAA ACC CGA CTA CCA GCA AC	55	60.5
	D18S1367-F	6-FAM-TTG GTT CAT CCA AAC ATG GT	40	54.3	chr18:64552223+64552393
	D18S1367-R	ATA ACT GCA GAG AAC GTT GC	45	56.4
	D18S978-F	VIC-TTC TTC AGT ATC ATC TTG TGC C	41	58.4	chr18:38338136-38338382
	D18S978-R	GCC AAATGT AGA TCT TGG GA	45	56.4
	D18S391-F	Same as in main QF-PCR mix			chr18:5781222-5781377
	D18S391-R
Chr 21	D21S1437-F	PET-ATG TAC ATG TGT CTG GGA AGG	48	59.5	chr21:21646839+21646960
	D21S1437-R	TTC TCT ACA TAT TTA CTG CCA ACA	33	58.3
	D21S11-F	NED-TAT GTG AGT CAA TTC CCC AAG TGA	42	62	chr21:20554260+20554483
	D21S11-R	GTT GTA TTA GTC AAT GTT CTC CAG	38	60.3
	D21S1412-F	6-FAM-CGG AGG TTG CAGTGA GTT G	58	59.5	chr21:40750288-40750717
	D21S1412-R	GGG AAGGCT ATG GAG GAG A	58	59.5
	D21S1441-F	6-FAM-CAA AGC TGC AGT GAG CTG TA	50	58.4	chr21:22244971-22245122
	D21S1441-R	CTC AGG GAA CTG ATG GTC AC	55	60.5
	D21S1411-F	Same as in main QF-PCR mix			chr21:44160670+44160967
	D21S1411-R
Chr X+Y	X-22-F	6-FAM-TAA TGA GAG TTG GAA AGA AA	30	50.2	chrX:154981549+154981771
	X-22-R	CCC ATT GTT GCT ACT TGA GA	45	56.4	chrY:59084555+59084777
Chr X	DXS6809-F	VIC-TGA ACC TTC CTA GCT CAG GA	50	58.4	chrX:94938153-94938411
	DXS6809-R	TCT GGA GAA TCC AAT TTT GC	40	54.3
Chr X	DXS996-F	VIC -AAATTCTTGCTTAGGCCACTCTAGG	44	61	chrX:5941156-5941316
	DXS996-R	GTTGTTCTGGATCGTATGCTAGG	48	59
S2 Table. Additional primers used as back-up to the main QF-PCR multiplex reaction. Oligonucleotide sequences, fluorescent dye labelings of forward primers, GC percentage, primer melting temperatures (Tm) and the genomic positions of the amplified regions are shown. Primers for chromosomes 13, 18 and 21 were combined as per chromosome multiplex PCR reaction. In each of the mixes for chr 13, 18 an…
